# Supplementary material for: Metabolomics approach reveals metabolic disorders and potential biomarkers associated with the developmental toxicity of tetrabromobisphenol A and tetrachlorobisphenol A
Source: Sci Rep. 2016 Oct 13;6:35257. doi: 10.1038/srep35257 (PMC5062249; doi:10.1038/srep35257)
Supplement: Supplementary Table S1 [file srep35257-s2.xls]

## Sheet: Table S2
Metabolites	C-1	C-2	C-3	C-4	TBF1-50-1	TBF1-50-2	TBF1-50-3	TBF1-50-4	TBF1-200-1	TBF1-200-2	TBF1-200-3	TBF1-200-4	TCF1-50-1	TCF1-50-2	TCF1-50-3	TCF1-50-4	TCF1-200-1	TCF1-200-2	TCF1-200-3	TCF1-200-4	TBF0-50-1	TBF0-50-2	TBF0-50-3	TBF0-50-4	TBF0-200-1	TBF0-200-2	TBF0-200-3	TBF0-200-4	TCF0-50-1	TCF0-50-2	TCF0-50-3	TCF0-50-4	TCF0-200-1	TCF0-200-2	TCF0-200-3	TCF0-200-4
Threonine	768.275	725.071	776.054	727.832	679.281	664.761	439.191	451.92	445.46	597.263	520.569	556.859	339.489	407.769	314.052	396.382	519.369	569.135	676.214	453.19	623.877	518.426	389.547	584.664	679.806	783.966	941.017	635.591	948.23	1122.31	993.304	942.248	517.229	813.44	623.511	564.4
Malic acid	204.186	221.248	223.09	186.784	135.092	146.24	113.55	121.304	86.9781	104.756	123.573	95.865	93.5301	103.92	109.008	141.912	132.725	144.153	156.268	182.966	110.337	96.9454	99.0282	134.414	146.712	117.769	142.759	144.657	139.295	96.4458	135.628	122.118	117.269	105.566	123.554	119.129
meso-Erythritol	1621.92	1710.96	1639.02	1381.94	1062.46	1073.93	830.809	932.356	750.681	873.345	844.434	1039.32	847.756	740.491	799.942	865.048	1285.86	1102.86	1188.87	1037.52	906.666	907.518	737.755	1055.39	1090.96	951.574	1099.05	1083.13	1375.96	1209.45	1323.6	1327.3	1094.61	1094.38	1141.95	1016.01
Methionine	1602.73	1668.22	1896.53	1522.45	1212.04	1221.37	817.607	922.474	754.784	1140.45	931.721	973.826	637.827	859.927	745.51	706.612	1008.4	1054.72	1220.78	933.877	1057.44	1060.7	628.485	989.053	1165.93	1606.33	1614.68	1258.65	1772.05	1904.59	1671.53	1365.05	835.674	1304.85	969.026	776.259
Pyroglutamic acid	10086.8	11752.2	11368.8	10097.3	7617.4	6636.29	5157.22	7142.91	5922.31	5563.79	5960.67	8681.47	5275.05	4416.83	4592.03	5820.8	7732.83	6381.58	7070.23	7314.01	7030.28	6062.82	5253.16	10008.5	9765.49	7825.47	9882.78	11661.9	11547.2	7985.02	9814.81	10333	6868.19	8520.89	7932.67	9082.87
Aspartic acid	3400.98	3270.1	3938.76	3229.47	1785.26	1917.43	1164.52	1277.65	1165.11	1621.58	1283.09	1212.27	848.828	1320.19	995.676	959.133	1344.04	1848.26	1946.39	1431.49	1460.25	1725.17	979.497	1328.33	2134.34	2896.49	2686.9	1794.52	3164.3	3006.17	2706.69	1907.87	1491.5	2004.67	1648.68	1091.57
4-Aminobutanoic acid	226.419	261.141	232.355	177.592	211.467	186.433	169.775	142.226	163.784	196.991	173.244	189.194	159.814	163.463	130.635	182.53	124.613	93.4068	103.254	102.31	143.506	148.153	113.16	157.185	169.399	164.695	139.711	147.699	195.57	155.33	173.969	121.686	147.254	170.618	139.806	106.868
Urea	835.641	956.796	1088.92	922.18	880.365	928.04	787.766	797.192	608.942	874.232	889.896	1098.69	733.539	755.48	759.891	777.35	704.727	608.053	734.363	692.868	478.793	470.786	411.568	447.518	355.51	386.107	450.696	437.095	542.108	652.637	823.344	790.266	614.869	690.638	714.848	530.016
2-Hydroxyglutaric acid	139.749	86.4508	117.189	68.7302	156.089	155.193	108.269	152.985	128.717	128.26	131.706	181.557	93.6958	100.397	83.1546	107.463	132.437	103.683	133.141	135.27	136.531	110.513	107.533	182.679	107.974	102.402	136.558	128.469	214.613	202.176	212.729	250.349	165.852	150.592	171.376	185.78
Glutamic acid	12826.2	13342.5	15422.9	12439.9	8550.99	9432.75	6669.96	7268.22	6107.53	7771.92	7261.99	8484.32	5334.97	6343.42	5964.78	6053.63	6955.74	7940.32	8643.85	6988.14	6814.88	7826.86	6262.01	7815.09	8678.27	9939.72	10573.6	8798.74	10146.6	10258	11421	9092.51	7171.57	10048.5	8879.27	7163.08
Phenylalanine	5840.94	5524.32	6767.61	5807.22	4145.01	4294.9	3084.86	3278.58	2908.32	3916.09	3416.38	3759.28	2447.59	3091.34	2933.94	2612.71	3751.61	4115.78	4336.11	3385.9	3631.82	3913.54	2938.09	3702.85	4428.13	5168.98	5202.77	4287.12	5469.81	5653.37	5655.93	4453.86	3339.35	4633.38	3980.85	3175.5
N-acetyl-aspartic acid	685.793	862.183	908.807	769.335	336.429	353.56	261.356	326.456	193.612	233.483	270.585	304.656	200.879	268.18	271.505	307.174	261.47	286.149	375.754	366.308	293.156	346.201	319.353	442.259	490.851	391.619	490.1	484.77	443.838	322.293	457.844	324.209	91.949	241.809	322.244	183.411
Taurine	2617.46	3281.64	5033.6	3828.47	1396.91	1506.64	308.096	743.218	83.9799	157.482	134.91	1269.31	65.9771	203.209	262.05	321.161	1063.49	1288.25	1599.76	1383.58	726.108	1070.3	531.878	2334.7	1858.81	2119.91	2814.77	2663.62	2719.24	1496.84	2964.36	1323.35	990.386	613.749	1617.77	788.163
Ribose	7482.6	9774.94	10154.4	7208.83	4088.99	4230.41	3287.47	4036.68	3529.78	4301.91	4672.55	5462.52	3513.68	3228.99	3781.38	3934.15	2602.76	3346.77	3344.09	3422.62	3654.86	4264.99	3216.69	4991.57	6196.32	5751.42	6947.04	6979.33	6266.89	5820.6	6679.15	6203.34	4224.38	4735.63	5261.12	5162.68
Succinic acid	607.609	602.355	483.145	447.561	383.687	446.915	388.081	342.663	301.001	303.637	354.931	357.966	221.367	229.683	290.449	269.137	501.441	451.838	508.387	418.507	244.767	315.54	260.349	350.716	391.538	345.864	334.103	287.008	274.467	285.652	277.287	330.496	368.921	614.967	480.59	404.201
Glycerol 3-phosphate	558.395	662.657	729.285	624.743	373.725	397.877	333.296	344.581	282.811	393.651	376.651	481.026	279.399	293.733	313.488	346.195	482.484	480.706	501.194	501.776	417.561	439.134	410.668	557.688	509.056	483.783	543.255	547.556	563.081	485.311	562.853	506.496	382.037	456.494	429.003	415.141
Glutamine	6437.38	6272.33	11100.7	10060.9	5541.75	6844.81	4784.74	5427.92	4172.13	5785.83	5731.29	7239.33	3669.17	4244.77	4601.57	4467.22	5817.43	6914.91	8058.41	5618.67	4215.38	5999.32	5320.05	5895.21	7165.41	9138.97	10305.1	5108.64	7119.96	10268.7	12006	7420.49	5637.34	6599.95	7827.45	5802.34
O-phosphoethanolamine	1319.08	1492.62	1425.9	1072.17	808.487	859.888	570.472	661.716	644.564	678.487	652.806	678.842	530.212	640.055	544.571	589.431	606.458	635.036	684.028	645.341	686.623	735.512	621.067	761.763	831.215	796.349	810.835	727.885	913.505	640.64	755.655	637.129	563.971	528.082	602.393	445.356
Hypoxanthine	2184.81	3306.31	2830	1701.88	968.849	962.333	524.241	604.802	655.927	768.577	696.819	714.99	678.592	673.742	644.759	569.216	579.919	720.961	646.95	639.211	867.15	982.944	683.527	922.001	1901.21	1543.55	1650.54	1466.36	1850.12	1331.25	1575.09	1139.92	1186.96	965.962	1092.36	797.243
Ornithine	1391.02	1486	1709.97	1480.76	965.793	994.189	786.477	1063.51	747.746	910.131	934.432	1336.52	672.994	743.52	765.635	856.468	868.011	864.784	1022.56	960.813	937.864	1063	935.898	1406.99	1198.53	1185.75	1420.8	1389.21	1405.95	1386.78	1732.46	1729.25	920.012	1373.93	1194.25	1088.3
Citric acid	12232.2	13399.5	14924.8	18395.9	6036.96	5380.6	3819.73	5171.63	4810.32	4221.56	4393.29	5760.82	4140.13	4361.11	3735.75	4751.77	8170.64	8783.66	9015.81	9237.33	6387.88	7581.91	6403.57	10006.5	9879.5	9052.29	10588	10836	11377.8	9721.11	11874.7	13182.9	4775.52	4241.79	4850.89	4065.61
Citrulline	283.987	335.295	387.99	326.78	178.783	225.912	161.454	163.049	155.673	197.705	206.432	216.553	128.084	176.098	161.277	140.737	183.822	249.838	277.176	226.229	151.957	222.922	191.449	201.946	238.073	299.385	324.482	238.011	303.381	310.762	361.444	396.155	190.589	282.932	236.883	171.908
Dehydroascorbic acid	556.467	568.188	711.798	729.579	346.106	334.294	313.563	337.675	170.823	252.391	256.834	233.134	276.213	271.242	277.186	315.754	444.353	373.539	425.333	413.826	237.386	255.493	239.933	296.482	121.663	157.28	168.257	203.262	244.783	285.64	402.487	396.34	105.35	70.2048	103.976	73.1123
N-acetyl-lysine	955.169	957.036	804.963	677	563.007	433.723	250.47	456.861	398.177	338.802	330.568	708.247	341.127	257.873	301.084	375.403	613.803	441.284	505.456	520.951	637.316	418.089	364.445	694.646	689.814	507.335	733.994	809.41	819.266	508.613	674.235	860.834	508.451	473.237	526.772	629.269
Myristic acid	829.217	835.343	779.923	742.769	684.658	705.311	619.852	664.812	776.5	709.204	672.471	648.72	621.777	700.217	659.418	666.651	813.592	711.904	682.512	567.963	775.287	697.763	572.312	535.899	744.796	740.711	617.922	696.187	769.655	759.317	676.661	670.929	732.646	732.227	593.964	600.971
Fructose	30786.5	34561.7	40171.2	44749.4	17103.8	17202.1	14287.4	19695	12300.1	14069.4	28167.1	24528.1	12252.2	12135	14529.3	16397.3	27879.5	25207.2	32337.8	34386.4	15552.4	16972.3	16871.4	23871.2	18640.5	18365.6	26280	29403.8	24625.1	22965.7	32788.7	33850.4	18604.8	20195.9	24761.4	24109.7
Mannose	2312.84	2565.31	2408.79	6531.42	1510.46	1414.94	1048.39	1345.1	1200.5	1323.61	1156.27	1724.36	1151.24	1069.06	1090.79	1166.05	987.131	870.778	1087.39	921.393	997.346	896.066	722.694	788.739	1305.58	1112.38	1884.81	1206.63	1190.72	922.883	1089.9	883.099	1179.65	1171.78	1190.27	1098.33
Glucose	840.936	1136.25	938.832	3467.45	517.646	1877.73	440.813	973.375	661.072	617.753	876.667	775.899	696.637	494.44	459.52	459.422	795.709	900.781	635.679	675.82	429.176	438.878	359.199	550.684	1177.53	982.758	1221.92	1015.96	1008.11	816.458	978.561	809.21	745.014	804.929	805.469	786.347
Histidine	224.189	368.917	522.268	480.013	123.122	172.257	87.097	119.339	73.0603	151.302	146.543	183.39	70.0858	132.674	95.734	136.092	102.27	211.997	204.948	184.878	88.6788	161.94	115.783	214.012	259.839	332.581	404.238	289.535	333.398	397.933	541.119	307.524	134.732	192.413	247.84	115.967
Lysine	2680.21	3108.19	3093.42	2344.36	1628.32	1726.04	1052.23	1269.38	1487.51	1485.32	1391.81	2017.24	1221.88	1118.79	1072.1	1047.64	1882.83	1709.81	1782.59	1557.46	1676.13	1692.45	1328.79	1948.54	2495.43	2216.51	2621.21	2360.45	3072.63	2504.66	2786.45	2763.65	1634.73	2063.45	1778.15	1663.19
Mannitol	924.141	1093.8	1142.91	1063.57	855.631	914.517	617.027	789.059	623.858	666.789	582.868	766.392	640.745	572.22	566.517	636.739	976.624	847.922	868.235	823.771	755.161	678.724	608.946	672.662	869.036	723.02	746.392	750.334	827.061	679.49	774.25	754.995	763.828	819.127	836.654	755.376
Tyrosine	15047.1	16708.4	19175.9	17832.2	6409.75	6590.42	4819.85	6338.84	4959.39	5868.97	5612.7	8563.8	6045.72	6184.37	6491.7	7091.22	9537.23	8686.37	9987.23	9427.9	7360.62	8312.06	7112.43	10805.4	14253.6	13604.4	15899.1	15687	16148	14783.2	17434.3	16128.1	6707.12	7802.91	8065.6	8777.84
Pantothenic acid	201.174	225.247	231.015	212.936	96.7208	108.089	79.6382	93.9112	82.5282	80.8842	100.11	93.2666	60.2309	85.4478	83.3715	116.399	132.629	102.3	142.235	124.133	93.3495	100.921	74.6896	106.52	116.934	93.5218	120.917	136.015	144.614	125.815	179.771	149.886	124.941	107.714	119.104	120.895
Pyrrolidonecarboxylic acid	826.474	1046.95	1187.89	1076.32	462.272	615.013	734.207	968.665	482.96	631.496	641.678	1031.89	475.158	503.862	581.934	759.089	565.438	615.764	809.233	677.864	548.156	672.675	694.915	1114	1094.89	881.235	1152.91	1501.45	1275.18	943.371	1434.41	1213.77	705.234	976.004	876.874	1046.54
Myo-inositol	2922.2	2860.84	3022.84	2576.51	1477.33	1516.86	1160.35	1428.69	1253.71	1389.49	1356.53	1911.17	1170.87	1137.36	1212.1	1373.32	1711.14	1563.19	1735.52	1697.25	1300.26	1319.3	1162.49	1731.3	2007.95	1721.14	2068.84	2085.34	2245.42	1935.51	2178.51	2141.82	1514.37	1699.5	1803.06	1836.1
Uric acid	310.196	441.536	412.062	237.019	157.589	188.898	95.1581	121.96	106.622	135.521	81.9713	108.774	105.917	117.263	99.5512	131.977	80.7972	53.0272	79.3826	84.3678	100.918	134.074	85.0041	120.467	174.648	127.267	127.359	96.7623	167.876	132.13	140.44	134.83	96.1843	67.4204	90.2534	47.2278
Trans-4-hydroxyproline	220.87	94.5076	151.881	101.577	114.464	95.3231	108.904	62.4307	28.5159	88.0634	102.977	73.8371	31.8493	92.594	73.1302	59.8394	67.4611	78.8017	78.511	94.0436	81.4868	96.0716	99.8004	40.5148	96.6546	50.7993	149.938	94.499	155.531	259.743	206.901	238.659	85.2481	91.8592	96.162	139.795
Heptadecanoic acid	685.371	747.272	720.542	626.627	639.212	653.115	711.572	645.642	652.297	692.319	563.35	621.581	643.901	598.004	651.221	512.682	605.372	597.919	672.284	619.08	600.327	590.678	576.744	623.962	650.12	609.593	603.119	581.565	681.193	630.585	612.171	563.856	692.718	775.856	682.415	562.181
Tryptophan	1218.22	1007.36	743.126	584.619	368.943	253.357	173.453	239.206	230.605	187.022	163.795	373.026	224.222	173.046	137.463	188.589	517.006	316.793	276.689	309.118	371.805	260.198	175.346	464.113	741.818	441.36	571.013	629.264	840.786	394.879	538.408	441.611	296.655	238.388	301.688	276.122
Linoleic acid	527.155	787.037	639.655	637.979	633.298	624.6	570.518	391.91	590.748	802.935	514.852	756.72	683.862	578.279	695.373	505.865	523.968	428.967	474.534	455.664	650.755	678.14	685.562	430.781	681.771	651.842	562.871	579.132	556.051	472.098	445.717	513.466	727.03	808.389	623.604	497.161
Threonic acid	358.95	228.531	217.047	286.324	85.948	178.206	163.802	150.568	129.755	90.8316	183.303	195.16	159.677	110.925	227.884	102.261	165.942	123.06	184.558	181.389	164.969	186.922	168.359	268.758	204.451	247.564	378.488	447.92	223.059	206.286	323.689	244.216	224.745	475.861	431.192	443.488
Fructose-6-phosphate	337.911	617.454	543.178	375.866	134.753	165.444	123.65	160.667	129.254	171.388	202.668	209.313	137.63	105.665	147.613	179.477	106.772	120.777	148.819	175.71	128.436	139.911	118.436	146.286	215.939	152.762	169.689	190.056	125.02	119.167	112.46	143.592	116.164	104.452	136.621	105.304
Asparagine	1373.92	1661.77	1643.36	1651.19	742.205	615.169	289.889	773.463	378.1	399.14	357.733	1005.28	393.095	293.449	353.842	545.016	904.852	776.451	936.671	1116.47	636.702	607.409	607.698	1821.31	1378.78	920.654	1374.83	1816.55	1465.42	788.247	1262.48	1374.34	703.041	639.814	1072.49	894.93
Glucose-6-phosphate	538.392	848.811	787.513	571.244	154.504	208.427	138.475	175.376	176.031	187.001	227.804	263.159	148.657	132.996	213.344	130.86	104.792	169.578	191.304	194.102	170.576	193.562	155.622	209.082	227.175	198.654	256.569	244.644	187.164	99.8781	107.56	81.8852	143.003	106.56	186.268	117.01
Cis-5,8,11,14,17-Eicosapentaenoic acid	216.417	279.951	261.525	230.906	237.699	232.043	274.28	255.459	232.593	323.609	296.757	304.766	296.729	251.155	286.945	292.189	207.997	216.805	257.795	264.974	230.026	228.576	236.903	238.988	234.635	241.284	267.904	267.222	208.378	189.134	214.298	208.138	268.727	322.186	307.026	340.89
Cis-4,7,10,13,16,19-Docosahexaenoic acid	861.722	952.813	1002.42	880.973	869.525	987.312	995.766	975.995	1108.33	1349.29	1314.24	1368.08	1087.19	984.203	1179.14	1094.36	854.278	776.06	1107.51	1012.16	829.49	819.509	966.11	835.494	842.911	801.76	876.203	889.84	700.359	599.457	603.944	731.804	972.432	1026.14	1056.59	1055.56
Inosine	740.921	486.707	443.093	410.244	96.4214	78.2122	86.819	86.4079	93.0059	107.404	66.6417	222.856	116.681	129.538	128.744	133.623	89.9453	158.62	312.725	208.445	128.348	92.678	129.564	175.997	34.3749	37.6377	46.2753	65.1168	67.5385	58.6569	52.2816	61.8304	55.1145	70.7616	79.9026	99.1482
Arabinitol	111.438	143.64	106.86	128.413	90.3659	60.335	54.8982	68.0805	133.979	92.3887	138.003	114.017	80.771	61.2593	130.308	30.622	143.807	97.307	164.304	99.4022	157.449	99.2044	84.3964	28.1438	63.8094	66.9627	76.4042	55.2951	97.5882	97.2396	104.235	90.9596	71.7956	70.212	73.1094	57.1232
Maltose	5946.17	7711.98	6613.76	3943.56	2050.49	2583.33	2077.09	2444.75	3720.52	4210.82	4115.07	6335.81	2722.38	3552.82	3261.27	3693.5	2218.95	5052.69	4462.59	5761.45	2675.97	3784.03	3500.36	6207.13	7429.39	6803.69	9914.7	7877.02	5731.53	5651.55	6875.32	5958.73	5987.83	6786.39	7041.84	8218.39
Monostearin	190.058	206.18	167.764	165.274	206.911	158.015	175.426	143.457	246.766	283.476	213.56	155.147	206.296	206.963	170.84	172.893	157.826	123.668	163.655	91.1172	195.95	164.785	153.141	139.15	216.891	158.312	176.629	179.284	218.129	177.946	149.096	138.656	210.783	233.019	145.014	165.552
Adenine	1262.06	1195.24	1427.19	1426.74	993.356	936.904	738.893	861.6	673.518	765.58	756.096	864.39	730.239	724.302	700.434	802.634	675.966	706.748	687.939	678.668	810.111	1003.18	722.034	975.138	1374.58	1227.92	1297.99	1180.51	1149.13	1067.34	1160.71	1099.41	506.956	330.731	594.096	439.873
Galactose	308.388	299.75	314.973	325.358	169.62	232.477	176.522	157.348	115.572	205.885	142.206	190.985	143.322	166.387	145.225	169.966	313.664	256.144	341.808	390.107	227.58	202.586	216.523	145.668	271.009	273.788	296.784	220.01	250.36	185.624	246.129	234.272	157.629	217.413	162.685	234.518
Sorbitol	1889.43	2004.79	1884.93	1715.5	1373.16	1324.42	953.8	1089.01	981.61	1139.98	1119.67	1479.09	1049.16	872.201	889.164	952.092	2285.4	1850.22	2050.16	1950	1410.75	1206.81	1006.03	1429.46	1433.32	1334.8	1485.69	1531.59	2189.49	1778.19	2134.46	2304.99	1664.17	1653.47	1739.48	1711.29
Ascorbic acid	475.831	390.952	574.414	536.719	286.092	249.893	270.251	329.668	191.766	203.117	258.959	524.165	380.327	284.206	222.705	548.106	440.906	284.981	456.274	440.478	343.135	224.863	367.309	370.2	348.13	237.503	359.055	416.322	365.81	392.894	409.767	456.553	365.997	527.626	392.991	295.257
Cholesterol	20150.8	22004.9	25242	28032.3	18536.2	20068.9	21808.6	26141	18106	22218.2	23021.7	27538.1	18154.6	20174.9	23393.1	23802.4	14435.4	16902.9	23018.7	25662.7	19614.3	21202	24274.9	25915.2	19234.2	19732.9	24352.4	25188.6	16714	16033.2	19147.7	16543.8	19299.5	22639.6	24134.2	25251.5
N-Acetyl-D-glucosamine	277.449	307.863	311.469	335.116	123.835	161.412	96.4065	90.3974	38.6247	148.445	54.6407	134.368	158.242	114.215	80.1739	56.7491	103.752	175.029	93.0754	181.389	68.4428	106.862	179.641	96.8025	214.145	102.753	177.982	122	186.754	190.544	155.12	175.777	142.275	119.53	151.049	145.098
Dopa	165.724	45.2254	43.4445	45.0223	506.317	584.379	533.36	629.957	326.348	545.336	607.586	748.546	198.413	193.492	194.945	249.19	624.015	728.183	770.319	723.144	472.04	527.176	474.269	763.904	347.551	377.531	465.271	317.142	252.829	194.315	125.082	261.472	598.053	541.931	699.699	563.76
Maltotriose	1316.07	1659.39	1574.88	966.184	537.313	679.521	572.139	514.013	796.228	965.936	906.042	1263.28	626.988	812.936	830.171	909.005	579.281	913.856	973.881	1114.28	603.431	428.082	918.983	1237.22	1530.94	1234.59	1592.53	1236.02	1508.25	1217.93	1355.13	1228.37	1081.48	829.627	1055.23	1158.16
Oleic acid	3693.21	4251.04	4037.36	4421.72	3577.42	3643.58	4037.02	4058	3734.83	4713.38	4337.4	4449.27	3852.48	3647.99	3767.97	4076.94	3432.08	3224.24	3878.45	3752.1	4117.46	4007.86	4263	4068.49	3879.5	3927.05	4087.62	4174.93	3526.68	3300.41	3505.21	3522.86	3953.44	4459.12	4025.85	4498.27
trans-9-Octadecenoic acid	1880.69	2279	2177.31	2244.9	1973.19	1890.76	2067.38	1918.97	1984.65	2470.45	2076.11	2196.07	2044.24	2080.47	1928.52	2007.57	1869.79	1987.47	1756.37	2096.02	1971.03	1902.64	1935.91	2069.66	1795.06	1895.9	1864.84	2098	1842.56	1706.04	1663.5	1552.16	2005.45	1919.25	2089.88	2048
Ethylene glycol	1565.05	1873.19	1737.88	1406.33	1544	1416.01	1450.71	1644.44	1286.79	1589.06	1482.7	2041.94	1186.71	1208.59	1324	1386.54	2145.69	1291.02	1483.93	1486.15	1414.71	1539.7	1317.48	1828.24	1950.08	1382.6	1696.43	1701.62	1554.38	1849.27	1764.89	1991.94	1978.16	2102.78	1617.4	1924.38
N,N-Dimethylglycine	3881.98	3910.9	2964.8	2880.67	2874.74	2375.75	1782.98	2410.64	2138.57	2229.99	1945.8	3495.41	2210.98	1547.96	1831.88	1578.95	3396.52	1840.82	2194.67	2512.65	2684.61	2043.14	2150.35	3577.89	3674	2223.76	3109.13	3409.45	3351.62	2533.9	3023.76	3644.96	2618.43	2311.66	2429.89	3157.85
Cellobiose	295.783	290.735	466.853	187.63	110.983	68.4212	83.6862	131.076	222.243	283.914	158.785	378.317	88.0878	307.55	225.606	234.862	239.276	266.014	115.605	165.045	284.82	120.09	119.11	324.737	605.249	603.654	333.219	424.807	603.246	373.872	314.05	496.622	544.828	203.671	431.851	284.411
Alpha-Tocopherol	1052.64	1308.83	1146.37	982.506	1175.02	1014.81	1018.96	798.04	1176.39	1358.15	1122	893.872	1284.73	1188.53	1101.1	941.978	909.671	879.156	999.707	869.166	1164.6	1059.4	920.116	945.757	916.193	898.058	918.838	715.326	793.34	752.008	636.618	555.117	1138.2	921.603	932.2	493.863
Dihydrocholesterol	619.354	606.562	608.048	557.123	480.747	455.001	490.736	498.598	511.325	478.553	534.965	596.959	451.342	473.467	605.965	481.805	377.963	456.464	581.437	420.115	543.092	607.583	512.67	501.332	537.678	496.447	499.939	567.287	424.625	381.251	459.53	339.271	570.709	595.579	618.686	448.791
Lactic acid	2075.24	2199.65	2477.06	1654.67	4336.19	4473.06	3610.67	4228.02	2839.29	3129.05	3044.16	4071.34	2933.08	2794.78	2931.38	3331.37	6191.87	5423.62	5876.48	5736.03	3358.63	3289.31	2779.56	4466.56	3114.17	2803.66	3014.99	3307.97	2491.61	2552.75	2912.57	3181.08	2537.68	2509.16	2922.95	2415.03
Hexanoic acid	131.253	123.327	145.947	183.25	88.5278	150.52	141.162	167.933	52.8938	89.5648	126.185	114.275	64.3991	63.5837	56.5642	83.0076	76.1198	146.689	129.068	110.241	135.482	185.027	187.379	179.89	152.975	192.653	173.486	141.918	178.055	160.306	141.051	143.037	123.056	174.556	148.143	166.811
Alanine	5951.8	5594	6361.27	5439.85	4519.14	5566.9	3781.6	4473.66	3935.97	4691.44	4445.63	5631.37	3273.02	3426.8	3497.12	3531.71	4429.41	4887.39	5286.26	4418.81	3341.67	4395.24	3575.48	5396.67	5576.87	6327.29	6944.95	5904.48	7132.74	6686.82	7736.04	5990.5	4379.43	6267.42	5285.04	4954.05
Hydroxylamine	230.696	286.989	201.138	147.069	294.69	187.568	280.488	214.799	314.407	323.536	346.586	260.439	298.486	305.621	319.864	315.989	333.791	208.506	332.898	247.992	283.941	200.71	176.072	181.187	233.622	130.084	171.172	229.795	273.333	186.217	181.535	236.214	297.361	222.917	208.234	134.014
Monomethylphosphoric acid	1085.25	1370.87	1525.91	1256.66	1095.03	1057.19	936.009	977.126	982.359	1149.87	952.175	1044.68	826.227	1077.33	990.862	766.378	915.467	1125.42	986.099	1059.39	998.786	1315.1	1211.38	1239.49	1334.93	1335.15	1332.21	968.079	1165.2	966.983	1116.72	697.142	1126.13	904.039	1114.37	776.763
Pyruvic acid	118.027	88.3473	90.2175	81.1732	45.7854	97.6557	96.1834	24.8593	67.1406	47.0594	49.27	67.0535	20.3721	28.2012	39.1547	33.4314	88.5427	24.2111	4.55137	15.8079	23.3258	69.6171	38.8354	40.824	44.8547	96.9804	98.2655	25.1607	88.4393	54.2771	140.997	28.6625	94.8989	94.3062	111.53	172.575
Mimosine	193.793	225.631	190.683	189.633	185.547	165.736	162.271	130.892	157.882	180.952	157.042	186.596	147.576	157.404	143.189	140.795	105.016	113.333	148.534	116.484	193.646	154.572	170.554	250.96	206.177	187.97	248.15	136.441	186.247	157.801	149.138	97.3119	132.583	156.977	156.105	142.894
Valine	5527.25	5292.36	6708.82	5614.69	3520.09	4134.12	2937.08	3158.91	2818.36	3710.12	3414.16	3820.08	2243.38	3153.38	2892.61	2650.68	3764.73	4360.64	4510.23	3609.32	3027.07	4187.67	2975.67	4593.73	4433.01	5322.89	5221.88	4822.57	5933.98	6913.02	6863.53	5357.93	3241.91	5087.85	4216.09	3489.66
Ethanolamine	3505.42	3085.99	2799.16	2494.14	2871.2	2849.17	2792.09	2768.2	3982.97	4657.81	4072.88	5672.22	3954.91	2692.56	3481.98	3441.27	3293.04	2456.42	2788.3	2158.43	4027.78	3103.41	2781.24	3953.16	3949.04	3031.84	3619.17	3498.28	4298.01	3846.24	3613.49	4047.41	2895.84	4982.93	3458.34	5634.37
Phospate	34586.3	34055.2	33527.6	34344.9	30184.2	27928.6	21867.7	23388.1	31159.3	26035.4	23661	23211.5	24902.1	24469.5	20697.5	22482.3	28801.5	26582.1	24528.6	26294.7	26441	28691.5	24760.6	33240.9	28936.4	28968.1	27390.9	24666.6	28752.6	24531.1	27712.4	24602.3	22409.7	21738.9	20013.8	15010.2
Leucine	9178.51	8232.41	10454.7	9559.81	5778.09	6161.04	4580.36	5187.88	4163.48	5324.86	5241.13	6585.19	3624.12	4363.29	3958.55	4740.78	5939.3	6558.07	7645.67	5679.52	5823.83	6444.87	5058.63	8394.82	7523.36	8941.77	10125.8	8764.67	9019.94	11376.6	11640.2	9413.48	4714.84	7286.28	6504.86	5624.99
Glycerol	1228.52	1222.62	1123.15	1161.06	681.573	742.163	712.453	866.393	855.725	834.829	835.513	960.118	730.136	486.043	635.26	759.091	925.623	981.042	1092.79	721.144	685.119	707.647	476.248	803.006	1086.79	723.228	1066.16	948.124	799.336	862.069	854.576	958.284	797.741	1051.43	830.146	850.006
Isoleucine	5921.8	5817.1	6545.22	5816.09	3671.51	3813.97	2781.53	3092.95	2652.02	3228.26	3075.31	4110.58	2381.16	2582.55	2299.29	2947.74	3773.55	3958.02	4598.49	3531.16	3732.74	3691.6	2956.94	5076.52	4650.52	5170.58	6155.82	5240.84	6048.03	6599.72	6698.31	6142.28	3232.73	4575.87	4053.19	3729.11
Proline	4860.74	4196.04	5411.43	4886.67	3188.39	3674.68	2485.34	2676.28	2431.04	3196.11	2932.67	3624.42	1819.24	2545.14	1994.39	2341.86	2881.9	3537.62	3909.83	2374.2	2977.9	3315.57	2248	3352.87	5315.99	6918.4	7181.44	5046.34	6146.54	8159.5	7713.64	4930.63	2394.39	4159.79	3649.05	2723.84
Glycine	1288.29	1359.32	1425.31	1193.23	973.065	1048.07	880.699	1063.15	913.708	1039.69	1022.01	1513.83	863.478	709.471	781.248	945.206	1030.85	961.446	1148.14	1105.9	878.701	956.72	812.29	1155.97	1063.15	1030.45	1230.57	1261.69	1170.36	1059.75	1240.37	1168.23	999.9	1373.46	1288.46	1338.64
Fumaric acid	184.665	196.871	188.898	155.85	135.545	138.227	135.371	138.157	100.422	123.294	126.826	132.796	97.8938	106.159	109.658	108.462	139.367	169.347	144.524	173.291	123.732	119.887	99.0734	109.958	139.989	134.135	143.083	133.094	116.584	109.9	129.396	136.187	121.504	140.131	139.057	106.767
Serine	2351.58	2222.37	2185.18	2073.61	1621.59	1515.66	1029.95	1016.66	1061.3	1405.53	1260.22	1256.48	840.312	969.681	664.276	973.414	1242.84	1488.06	1859.49	1276.79	1579.98	1212.1	848.88	1501.09	2056.42	2224.84	2951.24	1741.23	2479.32	2955.38	2491.16	2237.54	1213.2	1910.65	1451.27	1402.75
